# Supplementary material for: Factors Influencing the Mental Health of First-Year College Students: Evidence from Digital Records of Daily Behaviors
Source: Behav Sci (Basel). 2025 May 2;15(5):618. doi: 10.3390/bs15050618 (PMC12109279; doi:10.3390/bs15050618)
Supplement: Supplementary file 1 [file behavsci-15-00618-s001.zip]

Archive with 5 entries (5 files):
- Supplementary Table S1.pdf
- Supplementary Table S2.pdf
- Supplementary Table S3.pdf
- Supplementary Table S4.xlsx
- Supplementary Table S5.pdf
