# Supplementary material for: Factors Influencing the Mental Health of First-Year College Students: Evidence from Digital Records of Daily Behaviors
Source: Behav Sci (Basel). 2025 May 2;15(5):618. doi: 10.3390/bs15050618 (PMC12109279; doi:10.3390/bs15050618)
Supplement: Supplementary file 1 [file behavsci-15-00618-s001.zip › Supplementary Table S4.xlsx]

## Sheet: Annotated Correlation Matrix
Supplementary Table S4. Correlation matrix among daily behavioral variables.
		Sleep duration	Sleep quality	Classroom learning-evaluation frequency	Reading-planned and implemented	Reading-planned but unimplemented	Reading-unplanned but implemented	Reading-unplanned and unimplemented	Reading-recording frequency	Reading-duration	Reading-evaluation frequency	Physical exercise-planned and implemented	Physical exercise-planned but unimplemented	Physical exercise-unplanned but implemented	Physical exercise-unplanned and unimplemented	Physical exercise-recording frequency	Physical exercise-duration	Physical exercise-evaluation frequency	Electronic products-planned and implemented	Electronic products-planned but unimplemented	Electronic products-unplanned but implemented	Electronic products-unplanned and unimplemented	Electronic products-frequency of learning recording	Electronic products-duration of learning	Electronic products-frequency of entertainment recording	Electronic products-duration of entertainment	Electronic products-evaluation frequency	Hobbies and interests-planned and implemented	Hobbies and interests-planned but unimplemented	Hobbies and interests-unplanned but implemented	Hobbies and interests-unplanned and unimplemented	Hobbies and interests-recording frequency	Hobbies and interests-duration	Hobbies and interests-evaluation frequency	Social activities-planned and implemented	Social activities-planned but unimplemented	Social activities-unplanned but implemented	Social activities-unplanned and unimplemented	Social activities-recording frequency	Social activities-duration	Social activities-evaluation frequency	Frequency of recording self-evaluation scores	Average of self-evaluation scores	Today's reflection	Days of recording	Average daily number of planned tasks	Average daily number of completed tasks	Completion rate of planned tasks
		Correlation Coefficient
Sleep duration	Correlation Coefficient	1.00	0.12	0.01	-0.21*	-0.14	-0.03	0.17	-0.06	-0.05	-0.16	-0.04	-0.04	-0.16	0.06	0.02	0.05	-0.10	0.08	-0.13	-0.00	-0.05	0.07	0.11	0.09	0.09	0.06	0.08	0.09	0.03	-0.08	0.18	0.15	0.08	-0.10	-0.11	0.07	0.04	-0.03	-0.09	-0.07	-0.05	0.12	-0.08	-0.08	-0.07	-0.10	-0.10
Sleep quality		0.12	1.00	0.00	-0.06	0.05	-0.01	0.01	0.04	0.06	-0.00	-0.10	0.05	-0.15	0.04	-0.02	0.11	-0.06	-0.01	-0.07	0.09	-0.03	0.06	-0.01	0.01	-0.03	-0.03	-0.01	0.01	0.05	-0.04	0.08	0.16	0.02	-0.05	-0.02	-0.01	0.00	-0.03	-0.01	-0.04	-0.04	0.24**	-0.05	-0.09	-0.06	-0.01	0.05
Classroom learning-evaluation frequency		0.01	0.00	1.00	0.11	-0.13	-0.16	0.27**	0.09	0.06	0.09	0.08	-0.15	-0.18	0.30**	0.05	-0.00	0.05	0.11	-0.15	-0.16	0.17	0.14	0.06	0.11	-0.05	0.09	0.12	-0.17	-0.11	0.31**	0.07	0.03	0.09	0.10	-0.14	-0.16	0.33**	0.07	-0.04	0.06	0.55**	0.06	-0.14	0.50**	0.07	0.06	0.13
Reading-planned and implemented		-0.21*	-0.06	0.11	1.00	0.21*	-0.00	-0.77**	0.89**	0.65**	0.97**	0.57**	0.13	0.10	-0.33**	0.50**	0.34**	0.54**	0.50**	0.13	0.05	-0.37**	0.44**	0.33**	0.45**	0.24*	0.48**	0.40**	-0.04	-0.08	-0.18	0.30**	0.20*	0.37**	0.30**	0.14	-0.03	-0.03	0.22*	0.27**	0.25**	0.26**	0.13	0.14	0.19*	0.69**	0.69**	0.53**
Reading-planned but unimplemented		-0.14	0.05	-0.13	0.21*	1.00	0.11	-0.29**	0.14	0.08	0.24*	0.15	0.77**	0.21*	-0.11	0.11	0.04	0.20*	0.11	0.60**	0.06	-0.08	0.07	0.03	0.05	0.11	0.06	0.23*	0.47**	-0.04	-0.22*	0.16	0.09	0.26**	0.21*	0.72**	-0.06	-0.17	0.18	0.12	0.19*	-0.07	-0.02	0.36**	0.06	0.28**	0.25**	-0.00
Reading-unplanned but implemented		-0.03	-0.01	-0.16	-0.00	0.11	1.00	-0.07	0.10	0.25**	0.08	0.01	0.13	0.60**	-0.18	0.18	0.22*	0.17	-0.06	0.10	0.62**	-0.21*	0.21*	0.22*	0.20*	0.25**	0.20*	-0.04	0.12	0.70**	-0.10	0.05	0.19*	0.01	0.03	0.11	0.49**	-0.20*	0.14	0.09	0.12	-0.09	-0.11	0.18	-0.18	0.02	0.15	-0.05
Reading-unplanned and unimplemented		0.17	0.01	0.27**	-0.77**	-0.29**	-0.07	1.00	-0.68**	-0.47**	-0.76**	-0.41**	-0.27**	-0.17	0.60**	-0.37**	-0.29**	-0.38**	-0.37**	-0.14	-0.08	0.50**	-0.31**	-0.28**	-0.34**	-0.23*	-0.38**	-0.26**	-0.11	0.04	0.50**	-0.20*	-0.14	-0.25**	-0.11	-0.20*	-0.01	0.33**	-0.06	-0.14	-0.08	0.11	-0.09	-0.25**	0.24*	-0.61**	-0.62**	-0.34**
Reading-recording frequency		-0.06	0.04	0.09	0.89**	0.14	0.10	-0.68**	1.00	0.76**	0.92**	0.53**	0.19*	0.10	-0.34**	0.62**	0.45**	0.53**	0.52**	0.09	0.13	-0.44**	0.56**	0.45**	0.55**	0.36**	0.53**	0.36**	0.01	0.02	-0.20*	0.43**	0.33**	0.36**	0.31**	0.20*	0.05	-0.10	0.34**	0.38**	0.26**	0.28**	0.16	0.14	0.11	0.60**	0.63**	0.53**
Reading-duration		-0.05	0.06	0.06	0.65**	0.08	0.25**	-0.47**	0.76**	1.00	0.70**	0.31**	0.09	0.14	-0.19	0.40**	0.51**	0.34**	0.37**	0.08	0.17	-0.35**	0.47**	0.55**	0.45**	0.41**	0.43**	0.29**	0.08	0.20*	-0.16	0.35**	0.47**	0.31**	0.25**	0.10	0.22*	-0.09	0.30**	0.44**	0.24**	0.24*	-0.06	0.21*	0.02	0.39**	0.42**	0.34**
Reading-evaluation frequency		-0.16	-0.00	0.09	0.97**	0.24*	0.08	-0.76**	0.92**	0.70**	1.00	0.55**	0.17	0.08	-0.33**	0.53**	0.37**	0.54**	0.48**	0.10	0.10	-0.38**	0.48**	0.37**	0.47**	0.28**	0.49**	0.40**	0.03	0.01	-0.20*	0.35**	0.26**	0.40**	0.30**	0.18	0.03	-0.05	0.26**	0.29**	0.25**	0.25**	0.12	0.18	0.18	0.67**	0.69**	0.55**
Physical exercise-planned and implemented		-0.04	-0.10	0.08	0.57**	0.15	0.01	-0.41**	0.53**	0.31**	0.55**	1.00	0.10	0.06	-0.69**	0.87**	0.49**	0.94**	0.41**	0.10	0.05	-0.31**	0.34**	0.16	0.35**	0.11	0.35**	0.48**	0.06	-0.08	-0.34**	0.35**	0.24*	0.43**	0.40**	0.04	-0.17	-0.22*	0.33**	0.21*	0.37**	0.07	0.24*	-0.00	0.06	0.69**	0.66**	0.54**
Physical exercise-planned but unimplemented		-0.04	0.05	-0.15	0.13	0.77**	0.13	-0.27**	0.19*	0.09	0.17	0.10	1.00	0.21*	-0.13	0.16	0.13	0.13	0.13	0.60**	0.07	-0.14	0.14	0.07	0.08	0.10	0.07	0.22*	0.57**	-0.04	-0.28**	0.28**	0.18	0.25**	0.20*	0.83**	-0.06	-0.27**	0.23*	0.16	0.17	-0.09	-0.03	0.33**	-0.08	0.20*	0.17	-0.01
Physical exercise-unplanned but implemented		-0.16	-0.15	-0.18	0.10	0.21*	0.60**	-0.17	0.10	0.14	0.08	0.06	0.21*	1.00	-0.20*	0.23*	0.11	0.21*	-0.04	0.20*	0.66**	-0.18	0.14	0.17	0.18	0.14	0.18	-0.03	0.23*	0.57**	-0.13	0.01	0.03	-0.03	0.05	0.20*	0.39**	-0.20*	0.15	0.09	0.13	-0.11	-0.06	0.13	-0.12	0.11	0.21*	-0.10
Physical exercise-unplanned and unimplemented		0.06	0.04	0.30**	-0.33**	-0.11	-0.18	0.60**	-0.34**	-0.19	-0.33**	-0.69**	-0.13	-0.20*	1.00	-0.67**	-0.32**	-0.72**	-0.25**	-0.02	-0.18	0.51**	-0.29**	-0.18	-0.30**	-0.14	-0.30**	-0.25**	-0.06	-0.11	0.63**	-0.21*	-0.16	-0.25**	-0.17	-0.01	-0.07	0.55**	-0.18	-0.08	-0.19*	0.33**	-0.16	-0.11	0.47**	-0.54**	-0.56**	-0.31**
Physical exercise-recording frequency		0.02	-0.02	0.05	0.50**	0.11	0.18	-0.37**	0.62**	0.40**	0.53**	0.87**	0.16	0.23*	-0.67**	1.00	0.62**	0.90**	0.39**	0.08	0.20*	-0.39**	0.44**	0.26**	0.44**	0.20*	0.42**	0.36**	0.05	0.15	-0.29**	0.45**	0.36**	0.36**	0.41**	0.09	-0.00	-0.29**	0.46**	0.31**	0.40**	0.10	0.24*	0.04	0.04	0.60**	0.62**	0.50**
Physical exercise-duration		0.05	0.11	-0.00	0.34**	0.04	0.22*	-0.29**	0.45**	0.51**	0.37**	0.49**	0.13	0.11	-0.32**	0.62**	1.00	0.49**	0.28**	0.05	0.14	-0.31**	0.33**	0.26**	0.32**	0.19	0.32**	0.28**	0.12	0.17	-0.20*	0.38**	0.52**	0.28**	0.32**	0.09	0.01	-0.24*	0.38**	0.44**	0.33**	0.11	0.19*	0.11	-0.02	0.35**	0.36**	0.31**
Physical exercise-evaluation frequency		-0.10	-0.06	0.05	0.54**	0.20*	0.17	-0.38**	0.53**	0.34**	0.54**	0.94**	0.13	0.21*	-0.72**	0.90**	0.49**	1.00	0.34**	0.09	0.18	-0.32**	0.36**	0.20*	0.36**	0.13	0.37**	0.43**	0.12	0.14	-0.32**	0.36**	0.26**	0.43**	0.40**	0.06	-0.01	-0.26**	0.37**	0.21*	0.39**	0.07	0.19*	0.04	0.05	0.65**	0.67**	0.53**
Electronic products-planned and implemented		0.08	-0.01	0.11	0.50**	0.11	-0.06	-0.37**	0.52**	0.37**	0.48**	0.41**	0.13	-0.04	-0.25**	0.39**	0.28**	0.34**	1.00	0.04	-0.01	-0.83**	0.86**	0.59**	0.88**	0.55**	0.89**	0.50**	-0.03	-0.12	-0.33**	0.48**	0.40**	0.45**	0.49**	0.13	0.01	-0.31**	0.47**	0.42**	0.43**	0.22*	0.15	0.06	0.02	0.65**	0.62**	0.41**
Electronic products-planned but unimplemented		-0.13	-0.07	-0.15	0.13	0.60**	0.10	-0.14	0.09	0.08	0.10	0.10	0.60**	0.20*	-0.02	0.08	0.05	0.09	0.04	1.00	0.07	-0.04	0.05	0.01	0.05	0.15	0.03	0.23*	0.29**	-0.04	-0.20*	0.18	0.07	0.22*	0.26**	0.68**	-0.06	-0.21*	0.21*	0.12	0.27**	-0.13	-0.04	0.28**	0.03	0.21*	0.12	-0.08
Electronic products-unplanned but implemented		-0.00	0.09	-0.16	0.05	0.06	0.62**	-0.08	0.13	0.17	0.10	0.05	0.07	0.66**	-0.18	0.20*	0.14	0.18	-0.01	0.07	1.00	-0.23*	0.23*	0.19	0.21*	0.14	0.23*	-0.11	0.09	0.59**	-0.08	-0.02	0.03	-0.06	0.05	0.05	0.40**	-0.21*	0.11	0.05	0.13	-0.14	0.04	0.16	-0.23*	0.06	0.19*	-0.04
Electronic products-unplanned and unimplemented		-0.05	-0.03	0.17	-0.37**	-0.08	-0.21*	0.50**	-0.44**	-0.35**	-0.38**	-0.31**	-0.14	-0.18	0.51**	-0.39**	-0.31**	-0.32**	-0.83**	-0.04	-0.23*	1.00	-0.82**	-0.54**	-0.84**	-0.50**	-0.84**	-0.35**	-0.03	-0.15	0.56**	-0.40**	-0.36**	-0.34**	-0.36**	-0.11	-0.19*	0.56**	-0.41**	-0.36**	-0.35**	0.06	-0.11	-0.13	0.35**	-0.58**	-0.61**	-0.29**
Electronic products-frequency of learning recording		0.07	0.06	0.14	0.44**	0.07	0.21*	-0.31**	0.56**	0.47**	0.48**	0.34**	0.14	0.14	-0.29**	0.44**	0.33**	0.36**	0.86**	0.05	0.23*	-0.82**	1.00	0.75**	0.97**	0.65**	0.93**	0.42**	0.03	0.16	-0.34**	0.49**	0.45**	0.42**	0.47**	0.17	0.21*	-0.37**	0.53**	0.45**	0.45**	0.20*	0.18	0.11	-0.07	0.59**	0.61**	0.41**
Electronic products-duration of learning		0.11	-0.01	0.06	0.33**	0.03	0.22*	-0.28**	0.45**	0.55**	0.37**	0.16	0.07	0.17	-0.18	0.26**	0.26**	0.20*	0.59**	0.01	0.19	-0.54**	0.75**	1.00	0.72**	0.79**	0.69**	0.26**	0.05	0.20*	-0.22*	0.34**	0.43**	0.27**	0.30**	0.08	0.26**	-0.25**	0.37**	0.41**	0.32**	0.13	0.06	0.27**	-0.03	0.41**	0.42**	0.25**
Electronic products-frequency of entertainment recording		0.09	0.01	0.11	0.45**	0.05	0.20*	-0.34**	0.55**	0.45**	0.47**	0.35**	0.08	0.18	-0.30**	0.44**	0.32**	0.36**	0.88**	0.05	0.21*	-0.84**	0.97**	0.72**	1.00	0.67**	0.97**	0.43**	0.02	0.16	-0.34**	0.48**	0.45**	0.42**	0.46**	0.13	0.20*	-0.36**	0.51**	0.46**	0.45**	0.22*	0.14	0.11	-0.06	0.61**	0.63**	0.40**
Electronic products-duration of entertainment		0.09	-0.03	-0.05	0.24*	0.11	0.25**	-0.23*	0.36**	0.41**	0.28**	0.11	0.10	0.14	-0.14	0.20*	0.19	0.13	0.55**	0.15	0.14	-0.50**	0.65**	0.79**	0.67**	1.00	0.61**	0.21*	0.03	0.19	-0.19*	0.29**	0.36**	0.22*	0.29**	0.22*	0.23*	-0.28**	0.38**	0.41**	0.34**	0.05	-0.01	0.18	-0.03	0.28**	0.31**	0.16
Electronic products-evaluation frequency		0.06	-0.03	0.09	0.48**	0.06	0.20*	-0.38**	0.53**	0.43**	0.49**	0.35**	0.07	0.18	-0.30**	0.42**	0.32**	0.37**	0.89**	0.03	0.23*	-0.84**	0.93**	0.69**	0.97**	0.61**	1.00	0.45**	0.04	0.16	-0.36**	0.47**	0.44**	0.44**	0.45**	0.10	0.21*	-0.35**	0.47**	0.44**	0.44**	0.21*	0.13	0.14	-0.05	0.63**	0.65**	0.40**
Hobbies and interests-planned and implemented		0.08	-0.01	0.12	0.40**	0.23*	-0.04	-0.26**	0.36**	0.29**	0.40**	0.48**	0.22*	-0.03	-0.25**	0.36**	0.28**	0.43**	0.50**	0.23*	-0.11	-0.35**	0.42**	0.26**	0.43**	0.21*	0.45**	1.00	0.27**	-0.04	-0.66**	0.89**	0.71**	0.97**	0.55**	0.20*	-0.02	-0.32**	0.48**	0.27**	0.53**	0.18	0.18	0.21*	0.18	0.67**	0.62**	0.49**
Hobbies and interests-planned but unimplemented		0.09	0.01	-0.17	-0.04	0.47**	0.12	-0.11	0.01	0.08	0.03	0.06	0.57**	0.23*	-0.06	0.05	0.12	0.12	-0.03	0.29**	0.09	-0.03	0.03	0.05	0.02	0.03	0.04	0.27**	1.00	0.21*	-0.31**	0.25**	0.24*	0.30**	0.06	0.43**	0.13	-0.14	0.08	0.06	0.07	-0.04	-0.15	0.25**	-0.04	0.08	0.07	-0.04
Hobbies and interests-unplanned but implemented		0.03	0.05	-0.11	-0.08	-0.04	0.70**	0.04	0.02	0.20*	0.01	-0.08	-0.04	0.57**	-0.11	0.15	0.17	0.14	-0.12	-0.04	0.59**	-0.15	0.16	0.20*	0.16	0.19	0.16	-0.04	0.21*	1.00	-0.03	0.08	0.21*	0.04	0.02	-0.04	0.71**	-0.12	0.17	0.10	0.15	-0.05	-0.13	0.19*	-0.08	-0.04	0.10	-0.06
Hobbies and interests-unplanned and unimplemented		-0.08	-0.04	0.31**	-0.18	-0.22*	-0.10	0.50**	-0.20*	-0.16	-0.20*	-0.34**	-0.28**	-0.13	0.63**	-0.29**	-0.20*	-0.32**	-0.33**	-0.20*	-0.08	0.56**	-0.34**	-0.22*	-0.34**	-0.19*	-0.36**	-0.66**	-0.31**	-0.03	1.00	-0.61**	-0.46**	-0.67**	-0.29**	-0.20*	-0.04	0.67**	-0.27**	-0.11	-0.30**	0.30**	-0.18	-0.24*	0.44**	-0.53**	-0.52**	-0.25**
Hobbies and interests-recording frequency		0.18	0.08	0.07	0.30**	0.16	0.05	-0.20*	0.43**	0.35**	0.35**	0.35**	0.28**	0.01	-0.21*	0.45**	0.38**	0.36**	0.48**	0.18	-0.02	-0.40**	0.49**	0.34**	0.48**	0.29**	0.47**	0.89**	0.25**	0.08	-0.61**	1.00	0.84**	0.91**	0.52**	0.25**	0.07	-0.36**	0.57**	0.36**	0.52**	0.20*	0.19*	0.23*	0.13	0.55**	0.54**	0.44**
Hobbies and interests-duration		0.15	0.16	0.03	0.20*	0.09	0.19*	-0.14	0.33**	0.47**	0.26**	0.24*	0.18	0.03	-0.16	0.36**	0.52**	0.26**	0.40**	0.07	0.03	-0.36**	0.45**	0.43**	0.45**	0.36**	0.44**	0.71**	0.24*	0.21*	-0.46**	0.84**	1.00	0.74**	0.45**	0.15	0.18	-0.32**	0.52**	0.48**	0.46**	0.18	0.11	0.30**	0.08	0.38**	0.39**	0.31**
Hobbies and interests-evaluation frequency		0.08	0.02	0.09	0.37**	0.26**	0.01	-0.25**	0.36**	0.31**	0.40**	0.43**	0.25**	-0.03	-0.25**	0.36**	0.28**	0.43**	0.45**	0.22*	-0.06	-0.34**	0.42**	0.27**	0.42**	0.22*	0.44**	0.97**	0.30**	0.04	-0.67**	0.91**	0.74**	1.00	0.54**	0.22*	0.03	-0.33**	0.48**	0.27**	0.53**	0.18	0.17	0.23*	0.17	0.63**	0.61**	0.47**
Social activities-planned and implemented		-0.10	-0.05	0.10	0.30**	0.21*	0.03	-0.11	0.31**	0.25**	0.30**	0.40**	0.20*	0.05	-0.17	0.41**	0.32**	0.40**	0.49**	0.26**	0.05	-0.36**	0.47**	0.30**	0.46**	0.29**	0.45**	0.55**	0.06	0.02	-0.29**	0.52**	0.45**	0.54**	1.00	0.28**	0.06	-0.66**	0.93**	0.74**	0.97**	0.24*	0.16	0.18	0.14	0.58**	0.54**	0.44**
Social activities-planned but unimplemented		-0.11	-0.02	-0.14	0.14	0.72**	0.11	-0.20*	0.20*	0.10	0.18	0.04	0.83**	0.20*	-0.01	0.09	0.09	0.06	0.13	0.68**	0.05	-0.11	0.17	0.08	0.13	0.22*	0.10	0.20*	0.43**	-0.04	-0.20*	0.25**	0.15	0.22*	0.28**	1.00	-0.06	-0.26**	0.33**	0.28**	0.27**	-0.08	-0.05	0.31**	-0.01	0.19*	0.16	-0.00
Social activities-unplanned but implemented		0.07	-0.01	-0.16	-0.03	-0.06	0.49**	-0.01	0.05	0.22*	0.03	-0.17	-0.06	0.39**	-0.07	-0.00	0.01	-0.01	0.01	-0.06	0.40**	-0.19*	0.21*	0.26**	0.20*	0.23*	0.21*	-0.02	0.13	0.71**	-0.04	0.07	0.18	0.03	0.06	-0.06	1.00	-0.15	0.20*	0.20*	0.18	-0.07	-0.19*	0.20*	-0.16	-0.02	0.06	-0.08
Social activities-unplanned and unimplemented		0.04	0.00	0.33**	-0.03	-0.17	-0.20*	0.33**	-0.10	-0.09	-0.05	-0.22*	-0.27**	-0.20*	0.55**	-0.29**	-0.24*	-0.26**	-0.31**	-0.21*	-0.21*	0.56**	-0.37**	-0.25**	-0.36**	-0.28**	-0.35**	-0.32**	-0.14	-0.12	0.67**	-0.36**	-0.32**	-0.33**	-0.66**	-0.26**	-0.15	1.00	-0.66**	-0.48**	-0.67**	0.27**	-0.13	-0.21*	0.48**	-0.43**	-0.41**	-0.19*
Social activities-recording frequency		-0.03	-0.03	0.07	0.22*	0.18	0.14	-0.06	0.34**	0.30**	0.26**	0.33**	0.23*	0.15	-0.18	0.46**	0.38**	0.37**	0.47**	0.21*	0.11	-0.41**	0.53**	0.37**	0.51**	0.38**	0.47**	0.48**	0.08	0.17	-0.27**	0.57**	0.52**	0.48**	0.93**	0.33**	0.20*	-0.66**	1.00	0.82**	0.93**	0.25**	0.14	0.18	0.11	0.50**	0.49**	0.40**
Social activities-duration		-0.09	-0.01	-0.04	0.27**	0.12	0.09	-0.14	0.38**	0.44**	0.29**	0.21*	0.16	0.09	-0.08	0.31**	0.44**	0.21*	0.42**	0.12	0.05	-0.36**	0.45**	0.41**	0.46**	0.41**	0.44**	0.27**	0.06	0.10	-0.11	0.36**	0.48**	0.27**	0.74**	0.28**	0.20*	-0.48**	0.82**	1.00	0.72**	0.28**	0.07	0.23*	0.06	0.35**	0.35**	0.30**
Social activities-evaluation frequency		-0.07	-0.04	0.06	0.25**	0.19*	0.12	-0.08	0.26**	0.24**	0.25**	0.37**	0.17	0.13	-0.19*	0.40**	0.33**	0.39**	0.43**	0.27**	0.13	-0.35**	0.45**	0.32**	0.45**	0.34**	0.44**	0.53**	0.07	0.15	-0.30**	0.52**	0.46**	0.53**	0.97**	0.27**	0.18	-0.67**	0.93**	0.72**	1.00	0.19*	0.15	0.18	0.12	0.54**	0.52**	0.40**
Frequency of recording self-evaluation scores		-0.05	-0.04	0.55**	0.26**	-0.07	-0.09	0.11	0.28**	0.24*	0.25**	0.07	-0.09	-0.11	0.33**	0.10	0.11	0.07	0.22*	-0.13	-0.14	0.06	0.20*	0.13	0.22*	0.05	0.21*	0.18	-0.04	-0.05	0.30**	0.20*	0.18	0.18	0.24*	-0.08	-0.07	0.27**	0.25**	0.28**	0.19*	1.00	0.07	-0.00	0.63**	0.21*	0.23*	0.37**
Average of self-evaluation scores		0.12	0.24**	0.06	0.13	-0.02	-0.11	-0.09	0.16	-0.06	0.12	0.24*	-0.03	-0.06	-0.16	0.24*	0.19*	0.19*	0.15	-0.04	0.04	-0.11	0.18	0.06	0.14	-0.01	0.13	0.18	-0.15	-0.13	-0.18	0.19*	0.11	0.17	0.16	-0.05	-0.19*	-0.13	0.14	0.07	0.15	0.07	1.00	-0.02	0.04	0.24**	0.23*	0.29**
Today's reflection		-0.08	-0.05	-0.14	0.14	0.36**	0.18	-0.25**	0.14	0.21*	0.18	-0.00	0.33**	0.13	-0.11	0.04	0.11	0.04	0.06	0.28**	0.16	-0.13	0.11	0.27**	0.11	0.18	0.14	0.21*	0.25**	0.19*	-0.24*	0.23*	0.30**	0.23*	0.18	0.31**	0.20*	-0.21*	0.18	0.23*	0.18	-0.00	-0.02	1.00	-0.04	0.21*	0.22*	-0.01
Days of recording		-0.08	-0.09	0.50**	0.19*	0.06	-0.18	0.24*	0.11	0.02	0.18	0.06	-0.08	-0.12	0.47**	0.04	-0.02	0.05	0.02	0.03	-0.23*	0.35**	-0.07	-0.03	-0.06	-0.03	-0.05	0.18	-0.04	-0.08	0.44**	0.13	0.08	0.17	0.14	-0.01	-0.16	0.48**	0.11	0.06	0.12	0.63**	0.04	-0.04	1.00	0.10	0.10	0.25**
Average daily number of planned tasks		-0.07	-0.06	0.07	0.69**	0.28**	0.02	-0.61**	0.60**	0.39**	0.67**	0.69**	0.20*	0.11	-0.54**	0.60**	0.35**	0.65**	0.65**	0.21*	0.06	-0.58**	0.59**	0.41**	0.61**	0.28**	0.63**	0.67**	0.08	-0.04	-0.53**	0.55**	0.38**	0.63**	0.58**	0.19*	-0.02	-0.43**	0.50**	0.35**	0.54**	0.21*	0.24**	0.21*	0.10	1.00	0.96**	0.73**
Average daily number of completed tasks		-0.10	-0.01	0.06	0.69**	0.25**	0.15	-0.62**	0.63**	0.42**	0.69**	0.66**	0.17	0.21*	-0.56**	0.62**	0.36**	0.67**	0.62**	0.12	0.19*	-0.61**	0.61**	0.42**	0.63**	0.31**	0.65**	0.62**	0.07	0.10	-0.52**	0.54**	0.39**	0.61**	0.54**	0.16	0.06	-0.41**	0.49**	0.35**	0.52**	0.23*	0.23*	0.22*	0.10	0.96**	1.00	0.73**
Completion rate of planned tasks		-0.10	0.05	0.13	0.53**	-0.00	-0.05	-0.34**	0.53**	0.34**	0.55**	0.54**	-0.01	-0.10	-0.31**	0.50**	0.31**	0.53**	0.41**	-0.08	-0.04	-0.29**	0.41**	0.25**	0.40**	0.16	0.40**	0.49**	-0.04	-0.06	-0.25**	0.44**	0.31**	0.47**	0.44**	-0.00	-0.08	-0.19*	0.40**	0.30**	0.40**	0.37**	0.29**	-0.01	0.25**	0.73**	0.73**	1.00
*.Correlation is significant at the 0.05 level (2-tailed). **.Correlation is significant at the 0.01 level (2-tailed).
Color Legend for Correlation Strength:
|r| < 0.1: Very weak correlation (very light blue)
0.1 ≤ |r| < 0.3: Weak correlation (light blue)
0.3 ≤ |r| < 0.5: Moderate correlation (medium blue)
0.5 ≤ |r| < 0.7: Strong correlation (deep blue)
|r| ≥ 0.7: Very strong correlation (darkest blue)
